# Supplementary material for: Multiple source genes of HAmo SINE actively expanded and ongoing retroposition in cyprinid genomes relying on its partner LINE
Source: BMC Evol Biol. 2010 Apr 29;10:115. doi: 10.1186/1471-2148-10-115 (PMC2873951; doi:10.1186/1471-2148-10-115)
Supplement: Additional file 1 — Type IV of HAmo SINE in zebrafish. The alignment of type IV sequences in zebrafish with the consensus sequence of type IV in this paper was provided. [file 1471-2148-10-115-S1.FAS]

>type IV consensus
AACGCCAAGGTCATGGGTTTGATTCCC-AGGGAATGCATGA---ACTGATA--AAA----
-TGTATACCTTGAAT-----GCAATGTAAGTCGCTTTGG-
>WGA715_3_46043-45959
AACACCAAGGTCATAGGTTTGATTCAT-AGAGAATGCATGA---ACTCATA--AAAA---
ATGTATACCTTGAAT-----GCAATTTAAGTCGCTTTGG-
>WGA715_3_1237893-1237964
-----CAAAGTCTTGAGTTTGATTTCC-AGGGAACACAT-----GCTGATA--AA-----
----ATATATTGAAT-----GCAATGTAAGTCGCTTCGG-
>WGA715_3_1820124-1820042
AATGCCAAGGTCACGGGTTCAACTCCA-AGGGAATGCATGA---ACTGAAA--AAA----
-GGTATACCTTCAAT-----GCAATGCAAGTCGCTTTGG-
>WGA554_3_664338-664257
AATGCCAAGGTCATGGGTTTGAATCCC-AGGGAATGCATGA----CCTAAA--AAA----
-TGCATACCCTGAAT-----GCAATTAAAGCTGCTTTGG-
>WGA1002_3_2620910-2620992
AATGCCAAGGTCACCGTTTCGATTGCC-AGGGAACACTTGT---ATTGATA--AAA----
-TGTATACCTTGAAT-----GCACTATAAGTCACTTTGG-
>WGA1002_3_4271590-4271517
-----CAAGGTCATGGG-TTTGATTCCCATGAAATGCATGA---ACTGGTC--AAAT---
------GTATTGAAT-----ACACTGTAAGTAACTTTGG-
>WGA1002_3_4895772-4895689
AACTCCAAGGTCATCAGTTCAATCCCC-AGAGAATGTGCGA---ACAGATA--AAAT---
--GGATAATCTAAAAA----GCAATGTAAGTCACTTTGG-
>WGA1002_3_58993-59071
----CCAGGGTCATGGG-TTTGATTTCCAGGAAATGCATGA---GCTGACA--AA-C---
-TCTATACCTTTAAT-----ACAGCCTAACTTGCTTTGG-
>WGA1002_3_55497-55579
AACACCAAGATCATGGGTTCCATTCCC-AGGAACAGCTTGA---ACTGATA--AAC----
-TAGGCACCTTAAGT-----GCAATCTAACTTGTTTTGG-
>WGA1002_3_59633-59709
-----CAAGGTCACGGG-TTCAATTCCCAGGGAAAGAATGA---GCTGACA--AA-C---
-TGTAAACCTCTAAT-----ACAGTTTAATTTCCTTTG--
>WGA1002_3_4132587-4132520
-----CAAGGCCATGGGTTAAGTTTCC-AGGAAATGCCTAA---ACTGATC----AA---
ATGTATAGCTTGAAT-----GCAATGTAA-----------
>WGA1002_3_1937766-1937846
AACACCAAGATTTTAGGTTCGATTCCAAGCGAAA-GCAAGA---ACTAATAAAAT---GA
GT----ATTTTTAA-----TGCAATGTAAGCT-GCTTT--
>WGA1002_3_3210161-3210237
AACTCCAAGGTTGTGGGTTTGAAACCC--AGGA-----AAA---GCTGATAAAAT---GT
GC----ACCTTCAT-----TACAATGCAAGTT-GCTTTGG
>WGA1081_3_6076716-6076637
----CCAAGGTTGTGGGTTTGATTCCCAGGGAGA-GTCAGA---ACTGATAAAAA-----
-TGTGTATCTTTAA-----TGCAATGCAAATCCCTTTGG-
>WGA1081_3_4340909-4340978
-ACACCGAGGTCATGGGTTCATTTCCC-AAGGAAAACATT-----TTGATT--AAA----
-TATA--CCTTCAAT-----GCAGTATAAGT---------
>WGA355_3_81448-81366
AACTCTAAGGTTGTTGGTTTAATTCCCAGAGCAC-GCAAGA---ACTGATCATATGT---
----ATACTTTGAA-----GGCAATGTAAGTCACTGTGG-
>WGA355_3_343929-344011
AACTCTAAGGTTGTTGGTTTAATTCCCAGAGCAC-GCAAGA---ACTGATCATATGT---
----ATACTTTAAA-----GGCAATGTAAGTCACTGTGG-
>WGA2249_3_4847904-4847823
AACGCCAAGGTTGTTGGTTTGATTTTCCGGGAAA-ACATGA---ACTAATCAAAT---CT
GT----ACCTTCAA-----TCCAATGTAATTA-GCTTTG-
>WGA2249_3_4078509-4078444
---------------GGTTTGATTCCCAGGGAAA-GCAAAA---ACTGATTAAAA-----
----GTACATTAAA-----TTGAATGTTATGCACTTTGG-
>WGA340_3_350454-350536
AACACCAAAGTCCTGGGTTTGATTTTT-AGGAAATGTGTGG---ACTGATT--AAA----
-TGTGGACATAGAAT-----GCAATGAAAGCAGCTTTGG-
>WGA1599_3_158783_158701
AACACAAATGTTGTGGTTTTGATTTCCAGGGAAA-GGAAGA---ACTGATAAAAT---GT
GT----ACCTTCAG-----CACAATTCAAGTC-ACTTTGG
>WGA124_3_216223_216296
---GCCAAGGTCATGGGATGAGC-----AAGGAAAGAAAGA---ACTGATA--AAA----
-TGT--ATCTTGAGT-----GCAAAGTAAGTTGCTTTGG-
>WGA124_3_1153025-1153101
AAAGCCAAGGTCAGGGGTTCGATTGCC-AGAAAACATATAT---GCTGATA--AAAA---
-TGCATGCCTTGAAT-----GCACAGTAAGTC--------
>WGA791_3_659245-659156
AACACCAAGGTCATGAGTTTGATTGCCAAGGAAT-GCAAGA---ACTGATGAAAT---CT
AATGTAACCTTCGAAGCAACATACTGTAAGTC-ACTTT--
>WGA791_3_1086770-1086703
---GCTAAGGTCATGGGTTCAATTACC-AGGGAGTCCATGA---ACTGA---AAAAA---
ATATATATTTTAAAT-----GCAATG--------------
>WGA791_3_751730-751641
AACACCAAGGTCATGAGTTTGATTGCCAAGGAAT-GCAATA---ACTGATGAAAT---CT
AATGTAACCTTCGAAGCAACATACTGTAAGTC-ACTTT--
>WGA694_3_540121-540036
AACACCAAGGTCATGGCTTTGACTTCC-AGGGAATTCATGAGTTGAATAAA--AAA----
-GATATAACATGAAT-----GTAATGTGAGCTGCTTTGG-
>WGA1271_3_1380322-1380258
AACACCAAGGTCATGTGCATGATTCCCAGGCAAA-GCAAGA---ATTGATAAAAA---AT
GT----ACATTGAA-----TG-------------------
>WGA1271_3_4177023-4177104
AACGCCAAGGTTGTGGGTTCAATTCCCAGGGAAAAGTAGGA---ACTGGTCAAAA---TT
GT----ACTTTCAG-----TGCAATGTAAATC-ACTTT--
>WGA1271_3_7970249_7970185
---------------GGATTGGATCCCCAAGGAATCCATAA---ACTGATA--AAAT---
--GTGTACTTTGAGT-----TCAGTGTAAGTCACT-----
>WGA1271_3_1106063-1106131
--------GGTCGTGGGTTTGATTCCC-AGACGCACTGA-------TAAAA--AT-----
--GTATAAATTT-AAT----GCACTGTAAATCACTTTGG-
>WGA7397_3_114387-114467
AATGCCAAAGTTGTTGGTTTGATTCCCAGGGTAA-GCTAGA---ACTGATAAAAC-----
----ATACCTTTAA-----AGCATTTTAGGACACTTTGG-
>WGA3833_3_8144-8069  
AACGCCAAGGTCATGAGTTTGAT--------GATCGCATGA---GATGGTA--AAG----
-TGTAAATCTTTAAT-----GCAATGTAACTTGTTTTGG-
>WGA451_3_151209-151129
AATGCCAAAGTTGTTGGTTTGATTCCCAGGGTAA-GCTAGA---ACTGATAAAAC-----
----ATACCTTTAA-----AGCATTTTAGGACACTTTGG-
>WGA451_3_178729-178649
AATGCCAAAGTTGTTGGTTTGATTCCCAGGGTAA-GCTAGA---ACTGATAAAAC-----
----ATACCTTTAA-----AGCATTTTAGGACACTTTGG-
>WGA451_3_3075099-3075174
AACACTAAGGTTATGGGTTTGATTCT---CATAA---AACA---GCTGATAAAAT---GT
GT----ACATTTAA-----TACAATGTAAGTT-ACTTT--
>WGA247_3_4139572-4139648
-----CAAGTTTGTGGGTTTGATTCTCAGGAAAA-GCAATA---ACTGATCAAAT---GT
GT----TCCTTCAA-----TGCAATGTAAGTC-ACTTTG-
>WGA1922_3_41470-41549 
AATGCAAAGGTTATGGGTTCGATTCCCAGGGAGA-GCAAAA---ACTGATAAATAGT---
----GTACATCGAA-----TGCAATGCAAGTCACTT----
>WGA1922_3_45257-45333
------AAGGTCATGGGTTCAATTCCCAGGAAAA-GCAAAA---CTGTATAAAAAGG---
-T--GTACATTGAA-----TGCAATGTAAGTCACTTTG--
>WGA1922_3_43363-43438
AATGCAAAGGTCATGGGTTCAATTCCCAGGGAGA-GCAAAA---ACTCATAAAAGGT---
----GGACATCGAA-----TGCAGTGTAAGTC--------
>WGA1922_3_42743-42812
------AAGGTCATGGGTTCAATTCCCAGGGAGA-GCAAAA---ACTCATAAAAGAT---
----GGACATCGAA-----TGCAATGTAAGTC--------
>WGA1922_3_41631-41711
AACGCAAAGGTCATGGGTTCAATTCCCAAGGAAA-GCGAAA---ACTGATAACAAATAAA
GT--GTACACTGAA-----TGCAGTGTAAGTC--------
>WGA1922_3_44788-44867
AATGCAAAGGTCTTGGGTTCAATTCCCTGACAGA-GCAAAA---ACTGATAAAAGGT---
----GGACATCGAA-----TGCAATGTAAGTCACTT----
>WGA1922_3_42059-42133
------AAGGTCATAAGTTCAATTCCCAGGGAGA-GCAAAA---CTG-ACAAAAAT----
-T--GTACATCGAC-----TGCAATGTAAGTCACTTTG--
>WGA1922_3_44303-44377
---GCAAAGGTTATGAGTTCAATCCTCAGGGAGA-GCAAAA---ACTG---ATAAAA---
----GTACATTGAA-----TGCAATGTAGGTCACTTT---
>WGA1922_3_44458-44538
AATGCAAAGGTCATGGGTTCAATTCCCAGGGAAA-GTAAAA---ACTGATTAAAAATAAA
GT--GTACACTGAA-----TGTAGTGTATGTC--------
>WGA1922_3_43986-44062
AATGCAAAGGTCATGGGTTCAATTCCCAAGGACA-GCAAAG---ACTGATAAAAAAAA--
----GTGCACTGAA-----TGCAGTGTAAGTC--------
>WGA1922_3_44633-44703
----------TCATGAGTTTGATTCCC-ACACAAAGTAAGA---ATTGATC--AAAT---
--TTCTATATTAAAT-----CCAATGTAACTTACTTT---
>WGA1922_3_43835-43906
AATGCAAAGGTCATGGGTTCAATCCCCCGGGAGA-GCAAAA---A---------GGT---
----GTACATCGAA-----TGCAATGTAAGTTACTTT---
>WGA1922_3_42218- 42285
AATGCAAAGGTCATAAGTTCAATTCCCAGGGAGA-GCAAAA---ACT----GAAGGT---
----GGACATCGAA-----TGCAATGTA------------
>WGA1922_3_42886-42953
AATGCAAAGGTCATAAGTTCAATTCCCAGGGAGA-GCAAAA---ACT----GAAGGT---
----GGACATCGAA-----TGCAATGTA------------
>WGA1597_3_3042513-3042435
AATGCCAAGGTTGTGGGGTTGATTCCCAGGTAAA-GCAAAA---ACTG-TAAAAT---GT
GT----ACCTTCAG-----TGGAGTATATCGC-TTTG---
>WGA1787_3_108617-108537
--CGCCAAGGTCATAGGTTTGATGCCT-TGGGAATGCATGA---ACTGGTT--AAA----
-TGTATAACTTTAAT-----GCAATGCAAAAGGCTTTGG-
>WGA1020_3_619059-619129
AATGCCAAGGTTGTGGGTTTGTTTCCCAGGGAAA-GCCACA---ACTGATAAAA------
-TGCATACCTTCAA-----TGCTATGT-------------
>WGA1020_3_496682-496618
----------------GTTTGATTCCCAGGGAAC-GCTAGA---CCTGACAAAAT---AT
GT----GCCTTCAA-----TGTTATGTAAGTC-GCTTT--
>WGA1020_3_496508-496444
----------------GTTTGATTTCCGGTGAAA-GCAAGA---TCTGACAAAAT---GG
GT----GCCTTCAA-----TGCAATGTAAGTC-ACTTT--
>WGA2420_3_154824-154905
-ACACCAAGGTTGTGGGTTTGATTCCCATGGAAA-GCAAGA---ACTGATCAAAT---GC
GT----ACTGTAAA-----TGAAAATTTAACCTGCTTTG-
>WGA2254_3_3455658-3455581
AATGCCATTGTTGTGGGTTTGATTCCCAGGAAAT-TCAAGA---ACTTATCAAAT---TT
GT----ACCTTCAA-------TGCTG-AAGTC-ACTTT--
>WGA1629_3_222882-222960
---GCCAAGGCCATGGGTTCAATTCCC-AGGGAATGTATGA---ACTGATT----AA---
ATGTATATCTTGAAT-----GCAATGCAAATACTTTGG--
>WGA1648_3_316192-316114
AATGCCAAGGTCATGGGTTTGG-ATGCCATGAAATGCATGA---GCTGATT--GA-T---
--GTATACCTGGAAT-----GCAGTATAAGTCACTT----
>WGA333_3_374424-374498
----CCAAGGTCATGAGTTTGATTCCC-ACAGATTGCATGA---CC---TC--AA-----
--GGTTAAATGCAATG----CAATTGTAAGTCACTTTGG-
>WGA235_3_253920-253997
---GCCAAGGTCATGGGTTTAGTACCT-TGGAAATGCATGA---ACATGAT--ATTT---
-TGGACACCATAAAT-----GCACTGCAAGTTGCTT----
>WGA1365_3_811449-811371
----CCAATGTCAAGGGTTTGATTCAA-AAAGACTGCATGA---ACTGATT--AAA----
-TGTATACCTTGAAT-----GCAATGCAAGCGGTTTTGG-
>WGA700_3_373327-373394
---GCCAAGGTCACGAGCTCGATTCCC-AGGGAATGCACGC---ACTGATA--AAA----
-TGAATACCTTGAAT-----GCAGTGT-------------
>WGA1264_3_489956_490032
----CCAAGGCCATGGCTTGGATTCCC-AGGGAAAGCATGA---AGAAATA--AAA----
-T--AAACCTTGAAT-----GCAATGCAAGTTGCTTTGG-
>WGA1981_3_1644097-1644015
---GCCAAGATCATAGGTTCAAGTCCC-AGGGTATACATGA---ACTGATAAAGAAA---
ATGGGTATCTTGAAT-----GCAATGCAAGTCACTTTG--
>WGA908_32496311-2496237
----CCAAGGTCATGGATTTGATTCCC-AGCGAACATTCAT---ACTG-TG--AAA----
----ATACCTTGAAC-----TCACAGCAAGTGGCTTTGG-
>WGA2324_3_2580013- 2579935
---GCCAAGGTCAGTGGTTCAATTCCCATGGCTA-GCAAGA---ACTGATAAAATGT---
----GTACACTGAA-----TGCAACATAAGTCCTTTTG--
>WGA1969_3-45166-45088
----CCAAAGTCATGTGTTTGAGTCCC-GGCGAATACACAA---ACTGATA--AAAT---
--GAATACCTTATGT-----GCAGCGTAATTCACTTCGG-
>WGA1313_3_83399-83477
----CCAAAGTCATGTGTTTGAGTCCC-GGCGAATACACAA---ACTGATA--AAAT---
--GAATACTTTATGT-----GCAGCGTAATTCACTTCGG-
>WGA3355_3_56816-56893
-----CAAGGTCACGGG-TTTGATTCCTGGGGAATGCAGGA---ACTGATT--AGAT---
--GTAGGACTTGAAC-----GCGGTGTAAGTCACTTTGG-
>WGA2174_3_799219-799144
-----CAAGGTTGTGG-TTTGATTCACAGGGAAA-GCAAGA---ACTGAT-AATT---GC
AT----ACCTTCAA-----TGCAATTTCAGTC-GCTTTGG
>WGA2174_3_240502-240426
------AAGGTTGTGGATTCAGTTCCCAGGGAAA-GCTAGA---ACTGATCAAAT---GG
GT----TTCTTCAA-----TGCATTATAAACC-ACTTTGG
>WGA918_3_688546-688472
-----CAAGGTCATGGTTTTGATAGCC-AGAAAC---ATGA---ACCGATA----AA---
ACGTATATCTTAAAT-----GCAACGTAAGTCGCTTTGG-
>WGA2604_3_95913-95989
-----CAAGGTCATGGG-TTTGATTCCCAGGATATTCATGA---ACTGGTA--CTAC---
---TATAATTTAGAT-----GAAATGTAAGTCACTTTGG-
>WGA1746_3_403397-403470
-----CAAGGTCATGG-TTTAATTCCC-AGGGAATAGACAA---ACTAACA--AAA----
----AAACCTTGAAT-----GCACAGTAATTGGCTTTGG-
>WGA1149_3_3265074-3265150
-----CAAGGTCATGGGTTTGATTACT-AGGAAACTCAAGA---TCTGATC--AA-----
--ATATAAATGTGAAT----GCAGTGTGAGTCACTTCGG-
>WGA454_3_317627-317703
-----CAAGGTCATGGCATTAAACCCC-AGGGGCTGGATGA---ACCGATA----AA---
ATGTATAACTTGAAT-----GCAATGTACGTACCTTTG--
>WGA1270_3_1010963-1011039
-----CAAGGTTGTGGGTTTGATTTCCAAGGAAA-TTAAGA---TCTGGTAAAAT---GT
GT----TCATTCAA-----TGCAATGTGAGTC-ACTTTG-
>WGA244_3_251120-251044
----CCAAGGTCACGAG-TTCAATTCAGAGGTAGTGCATGA---ACTGATA--AA-A---
-TGTATGCCCTGAAT-----GTTAGTTAAATCACTTT---
>WGA587_3_541288-541213
AACACCCAGGTCATGGGTTTGATTCTC-AGAGAATGCATGA---ATTTATA--AAA----
-TGTATGCTTTGAAT-----GCAGTGCAAGTC--------
>WGA32_3_1008661-1008737
-----CAAGGTCATGGGTTTGATACCCTGGGAATTGTATGA---ACTGACA--AAAT---
--GTATGCTTTGAAT-----GCAGTATAATTCACTTT---
>WGA1640_3_97770-97695
-----CAAGGTCATAGG-TCCAATTCCCAGTGAATGCATGA---GCTTATA--AAAC---
-TGTATACCTTGAAT-----GTAGCCTAAGTGGCTT----
>WGA2341_3_133210-133284
-----CAAGGTTGTGGGTTGGATTCCCAGGGAAA-GCAAGA---ACTGATCAAGC---GT
GT----AACTCCAA-----TGCAATGTAACTG-GCTT---
>WGA2341_3_205074-205148
-----CAAGGTTGTGGGTTGGATTCCCAGGGAAA-GCAAGA---ACTGATCAAGC---GT
GT----AACTCCAA-----CGCAATGTAACTG-GCTT---
>WGA1079_3_369539-369620
-ACACCAAGGTCGTGGGTTTGATTCCCAGGGGAA-GCTAGA---ACTGATAAAAATGCAA
ATGTGTTTCTTGAA-----TGCAATGCAAGTC--------
>WGA1079_3_546346-546427
-ACACCAAGGTCGTGGGTTTGATTCCCAGAGGAA-GCTAGA---ACTGATAAAAATGCAA
ATGTGTTTCTTGAA-----TGCAATGCAATTC--------
>WGA1899_3_468373-468446
-----CAAGGTTGTGGGTTCGATACCCT-AGGAC-TGTAAG---GCGTGATAAAT---GT
GT----ACCTTCAA-----TGCAATGTAAGTC-CCTT---
>WGA520_3_219872-219797
AACTCCAATGTCAAGAATTTGATTCCCCAAGAAGTGCATGC---ACTGATA--AAAA---
-TATATTCCTTCCAT-----GCAATGTAAG----------
>WGA729_3_886713-886784
---GCCAAGGTCATGGGTTCGATTGCC-AGGGAACGCATTA---ACTCATA--AAA----
-AGCATACATCCAAT-----GCAATGTCAGT---------
>WGA7489_3_233066-233137
-----------CATTGGTTCAATTCCCAGAGAAC-GCATGA---ATTGATAAATTGT---
----GTACTTTGAA-----TGCAATTTAAGTCTATTTGG-
>WGA997_3_698249-698178
-----------CACGGCTTTGATGCCC-AGGGAATGTATGA---ACGGATT--AAA----
-TCTATACCTTCAAT-----GTGATGCAAGTTGCTTTGG-
>WGA4122_3_24764-24829
---------GTCATGGGTTTAATTTCC-AGGGAATGCAGGA----AATGAT--GAA----
-G-----CCTTGAAT-----GCAATGTAAGTTGCTTT---
>WGA1950_3_45180-45109
--------GGCCATGTG-TTTGATTCCCAGGGAAAAAGTGA---ACTGATA--AG-A---
-TGTGTAGCTTGAAT-----GTTATGTAAATGGCTT----
>WGA1950_3_280350-280279
--------GGCCATGTG-TTTGATTCCCAGGGAAAAAGTGA---ACTGATA--AG-A---
-TGTGTAGCTTGAAT-----GTTATGTAAATGGCTT----
>WGA3377_3_18341-18270
------------CATGGATTCGATTCTCAAGAAATGCATGA---ACTGTTA--AAAT---
--GTTGACCTTGATT-----GAAATGTTATTCACTGTGG-
>WGA2319_3_3081650-3081722
----------TCAAGAGTTTGAGTACC-AGGAAATACATAA---ACTGATA--AAAA---
-TGTATACCTCAAAT-----GCAATTCAAGTTGTTTTG--
>WGA2116_3_12858-12788
-------AGGTCATGGGTTCGATTCTC-AGAAAATGCATGA---CCTGATT--GAA----
-TGCGTACCTAGAAT-----GCAATGCAAATCGC------
>WGA1602_3_225871-225801
---GCCAAGGTCATGGGCTTGATTCCC-AGGGAACACACAA---ACTGATT--AGA----
-TGCATACATTGAAG-----GCGCTGCAAG----------
>WGA1294_3_222820-222748
------------ATGGGATTTGATTTCCAGGAAATGCATGA---ACTGATA--ACGT---
CTATATGCTTTGAAT-----GCAA-ATAAGTCACTTTGG-
>WGA1294_3_38026-37954
------------ATGGGATTTGATTTCCAGGAAATGCATGA---ACTGATA--ACGT---
CTGTATGGTTTGAAT-----GCAA-ATAAGTCACTTTGG-
