# Supplementary material for: Multiple source genes of HAmo SINE actively expanded and ongoing retroposition in cyprinid genomes relying on its partner LINE
Source: BMC Evol Biol. 2010 Apr 29;10:115. doi: 10.1186/1471-2148-10-115 (PMC2873951; doi:10.1186/1471-2148-10-115)
Supplement: Additional file 2 — Type U of HAmo SINE in cyprinid fishes. Among our isolated HAmo internal sequences in 17 cyprinid fishes, there are tens of HAmo sequences that have more divergent central region with each other as well as with the type I, II, III and IV. We defined them as type U (unidentified) because we couldn't divide them into specific subfamilies now. [file 1471-2148-10-115-S2.TXT]

#NEXUS
BEGIN DATA;
dimensions ntax=33 nchar=161;
format missing=?
symbols="ABCDEFGHIKLMNPQRSTUVWXYZ"
interleave datatype=DNA gap= -;

matrix
Scu_306     CAAG-TACAGCATGGCACTAGCAAC-ACAAAGG-TCATA---GGT-TCGA
Roc_I1      TGGT-TAGAGCATGGCACTAGCAAC-ACCAAGG-TCATAATAGGT-TTGA
Cal_I22     TGGT-TAGAGCATGGCACTAGCAAC-AGCAAGG-TCATG---GGT-TCGA
Bop_I22     TGGT-TAGAGCATGGCACTAGCAAC-ACCGAGG-TCATG---GGT-TCGA
Xar_I1      TGGT-TAGAGCATGGCACTAGCAAC-ATCAAGG-TCATG---GGT-TCGA
Bop_I4      TGGT-TAGAGCATGGCACTAGCAA-------------TG---GGT-TTGA
Gor_I8      TGGT-TAGAGCATGGCACTAGCAAT-G-CAAGG-TCATTA--GGT-TTGA
Mpi_I6      TGGT-TAGAGCATGGCACTAGCAAC-GGCAATA-TCATG---GGT-TAAA
Xar_I26     TGGT-TAGAGCATGGCACTAGCAAC-GCCAATG-TCATG---GGT-TTGA
Roc_I8      TGGT-TAGAGCATGGCACTAGCAAT-GCCAAGG-TCAAG---GGT-TAGA
Xar_I10     TGGT-TAGAGCATGGCACTAGCAAC-GGCCAGG-TCATA---GGT-TAGA
Cal_I23     TGGT-TAGAGCATGGCACTAGCAAC-GGCCAGG-TCATA---GGT-TAGA
Mpi_I23     -GGT-TAGAGCATGGCACTAGCAAC-ATGAAGA-CCATG---GGT-TCAA
Cid_I6      TGGT-TAGAGCATGGCACTAGCAAC-AACAAGG-TCATG---GGA-TGGA
Gor_I22     TGGT-TAGAGCATGGCACTAGCAAG-TCCAAAA-TGATT---GAA-CTAA
Bop_I5      TGGT-TAGAGCATGGCACTAGCAAT-GTCAAGG-AAATA---GGC-TTGA
Mpi_I1      TGGT-TAGAGCATGGCACTAGCAAT-GCCAAGA-TCATG---GTT-TTGA
Mpi_I9      TGGT-TAGAGCATGGCACTAGCAAT-GCCAAGA-TCATG---GTT-TTGA
Cal_I3      TGGT-TAGAGCATGGCACTAGCAAT-GCCAAGG-TCATA---GGT-TTGA
Bop_I1      TGGT-TAGAGCATGGCACTAGCAAC-ACCAAGG-TCATG---GGT-TTGA
Xar_I6      TGGT-TAGAGCATGGCACTAGCAAT-GCCAAGG-TCATT---GGT-TCAG
Bop_I3      TGGT-TAGAGCATGGCACTAGCAA--GCTAAGG-TTATG---GGT-CCTG
Gor_I24     TGGT-TAGAGCATGGCACTAGCAA--GCTAAGG-TTATG---GGT-CCTG
Bop_I8      TGGT-TAGAGCATGGCACTAGCAAT-ACCAAGG-TCATG---GGT-TTGA
Gor_I1      TGGT-TAGAGCATGGCACTAGCAAT-GCCAAGA-TAATT---GGT-TTGA
Roc_I10     TGGT-TAGAGCATGGCACTAGCAAT-GCCAAGG-TCACT---GGT-TTGA
Xar_I9      TGGT-TAGAGCATGGCACTAGCAAA-ACCAAGG-TTATA---AGT-TTGA
Mpi_I2      TGGT-TAGAGCATGGCACTAGCAA-----ATAGTTCATG---GGT-TCAA
Xar_I3      TGGT-TAGAGCATGGCACTAGCAA-----ATGGTTCATG---GGT-TCAA
Bop_I9      TGGT-TAGAGCATGGCACTAGCAAT-GCAAAGG-TCATG---GGT-TCGA
Bop_I11     TGGT-TAGAGCATGGCACTAGCAAT-GCAAAGG-TCATG---GGT-TCGA
Cid_I7      TGGT-TAGAGCATGGCACTAGCAAC-ACCAAGG-TCTTG---GGT-TCGA
Gor_I25     TGGT-TAGAGCATGGCACTAGCAAA-ACCAAGG-TC-----------CGA

Scu_306     TTCCGGGGGA--ATGCATGAAC-TGTTACA----CTG--TTC-AT-----
Roc_I1      TTCCTAGGGA--ATGCATGAAC-TGATGAA----TTGGGTAC-ATTGAAT
Cal_I22     TTCTT---------------------------------------------
Bop_I22     TTCTTAGGGA--ATGCATGAGT-TGAACAA------ACAAATTT-ACAGC
Xar_I1      TTCCTGGGGA--GTGCATGAAA-CTAAAAG----ATGTGTAG-CTTGAAT
Bop_I4      TTCCCAGGCA--ATGCCTGAAT-CGAAACG----AAATGTA---------
Gor_I8      TTTCCAGGGA--ATGCATGATT-TGATAAA----ATGTGTAC-CTTGAAT
Mpi_I6      TTCCCAAGGA--ATGCATGAAC-TGATAAA----ACGTAGGCTA--TATG
Xar_I26     TTCCCAGGGA--ATATATGAAC-TGATAAA----ATGTA-------TACT
Roc_I8      TTTACAGGAA--ATGCATGAAC-TGATAAA----CTGTA-------TACC
Xar_I10     TTCCTG------------------CATAAA----ATGTATAC-------C
Cal_I23     TTCCTG------------------CATAAA----ATGTATAC-------C
Mpi_I23     TACCTGTGGA------AAACAC-TAATAGAT---ATGTACAC-------T
Cid_I6      ATCCC--AGA------AAACAC------------ATGT---C-------C
Gor_I22     T---------------AAAAA--------------TGTACGC-------C
Bop_I5      TTCCCACAGGC-ATGTAAAAAC-TGATCAA----ATGTATAC-------T
Mpi_I1      TACCCAGGGA--AGGCAAGAAC-TGATAAA----ATGTAAAC-------C
Mpi_I9      TACCCAGGGA--AGGCAAGAAC-TGATAAA----ATGTAAAC-------C
Cal_I3      TG---------------------------------TGTACAC-------C
Bop_I1      TATCCAAGGA--ATGCAGGTAC-TGATGAA----ATGTATAC-------C
Xar_I6      TTCA--CTG--------------TCGTT---------TAT----------
Bop_I3      TTCC--CAGAA-ATGCATAAAG-TCATT---------TTTTT-------T
Gor_I24     TTCC--CAGAA-ATGCATAAAG-TCATT---------TTTTT-------T
Bop_I8      TTCC--CAGGA-ACACAAAAAT-CTGAT--------GTTTT---------
Gor_I1      TTCCTGCAGGT-ACTGACAAAA-ATGTA---------TATGC-------T
Roc_I10     TTCC--CAGGA-ATCCTTAAAC-TGATAAA----ACATATAC-------C
Xar_I9      TTCC--CAGGA-G-GTATATACTTCAAATA----AAATGTAA-------G
Mpi_I2      TTTCCAGGTA--ATGCATAAAT-TGAATGCA----TGCAA----------
Xar_I3      TTTCCAGGTA--ATGCATAAAT-TGAATGCA----TGCAA----------
Bop_I9      TTCCCAGGCA-AAGTCAGAAA--TGATCAAA----TGAAGACTATA--C-
Bop_I11     TTCCCAGGCA-AAGTCAGAAA--TGATCAAA----TGAAGACTATA--C-
Cid_I7      TTCCCATGGA--ATGC---AAT-TAATCAAA----TGTATGCTGT-----
Gor_I25     TACCCAGGGA---TGCAATAAAT--------CAAATGTGTGCTG------

Scu_306     ----ATGT-------------GAGTCA--CGTTTG-CTAA--AAGCATCT
Roc_I1      G-TAATGT-------------AAGTTG--CTTTGG-ATAA--AAGCGTCT
Cal_I22     --GAATG-CAATGT-------GAGTCG---CTTTGGATAA--AAGCGTCT
Bop_I22     TCGAATG-CAATGT-------AAGGCA---CTTTGGATAA--AAGCGTCT
Xar_I1      G-CAATGC------AAGTCATCGG------------ATAA--AAGCGTCT
Bop_I4      -------T------AGATTATAGG------------ATAA--AAGCGTCT
Gor_I8      G-CAATGC-------------AAGTCG---ATTTGGATAA--AAGCGTCT
Mpi_I6      TTGAATG-CAATCT-------AAGGCA---CTTTGGATAA--AAGCGTCT
Xar_I26     TTGAATG-CAATGT-------AAGTTA---CTTCAGATAA--AAGCGTCT
Roc_I8      TTCAATG-CAATAC-------AAGTCA---CTTCAGATAA--AAGCGTCT
Xar_I10     TCAAATG-CAACGT-------AAGTTG---CTTTGGATAA--AAGCGTCT
Cal_I23     TCAAATG-CAACGT-------AAGTTG---CTTTGGATAA--AAGCGTCT
Mpi_I23     TTCCATG-CATATCC-----AAAGTCG---CTTTGGATAA--AAGCGTCT
Cid_I6      TTGAATG-CACAGT-------AAGTTG---CTTTGGATAA--AAGCGTCT
Gor_I22     TTAAATG-TAGTGT-------ACGTTT---CTTTGGATAA--AAGCGTCT
Bop_I5      GTAAATG-CAACGC-------AAGTCA---CTTTGGATAA--AAGCGTCT
Mpi_I1      TTGAATC-CAATGGAT----TAATTTAATCCTTTGGATAA--AAGCGTCT
Mpi_I9      TTGAATC-CAATGGAT----TAATTTAATCCTTTGGATAA--AAGCGTCT
Cal_I3      TTGAATG-CAATG-------TAAATCA---CTTTGGATAA--AAGCGTCT
Bop_I1      TTTAATG-CAATG-------TAAGTCA---CTTTGGATAA--AAGCGTCT
Xar_I6      -----------------------------------GATAA--AAGCGTCT
Bop_I3      TTTTTTT-TT------------------------GGATAA--AAGCGTCT
Gor_I24     TTTTTTT-T-------------------------GGATAA--AAGCGTCT
Bop_I8      T---------------------------------AGATAA--AAGCGTCT
Gor_I1      TTAAATG-CAGTGA-------TAAATG---AAA-GGATAA--AAGCGTCT
Roc_I10     TTGAATT-CAAAGT-------ACATCG---CTTTGGATAA--AAGCGTCT
Xar_I9      TTGATTT---------------------------GGATAA--AAGCGTCT
Mpi_I2      -----TGT-------------AAGTCA---CTTTAGATAA--AAGCGTCT
Xar_I3      -----TGT-------------AAGTCA---TTTTAGATAA--AAGCGTCT
Bop_I9      ----CTGTAC-----------AAGTCA---CTTTGGATAA--AAGCGTCT
Bop_I11     ----CTGTAC-----------AAGTCA---CTTTGGATAA--AAGCGTCT
Cid_I7      -----TGT-------------AAGTTG---CTTTGGATAA--AAGCGTCT
Gor_I25     -----T------------TGTAAGTTGC---TT-GGATAA--AAGCGTCT

Scu_306     GCAA-CATACA
Roc_I1      GCCA-AATGCA
Cal_I22     GCCA-AATGCA
Bop_I22     GCCA-AATGCA
Xar_I1      GCCA-AATGCA
Bop_I4      GCCA-AATGCA
Gor_I8      GCCA-AATGCA
Mpi_I6      GCCA-AATGC-
Xar_I26     GCCA-AATGCA
Roc_I8      GCCA-AATGC-
Xar_I10     GCCA-AATGCA
Cal_I23     GCCA-AATGCA
Mpi_I23     GCCA-AATGCA
Cid_I6      GCCA-AATGCA
Gor_I22     GCCA-AATGCA
Bop_I5      GCCA-AATGCA
Mpi_I1      GCCA-AATGCA
Mpi_I9      GCCA-AATGCA
Cal_I3      GCCA-AATGCA
Bop_I1      GCCA-AATGCA
Xar_I6      GCCA-AATGCA
Bop_I3      GCCA-AATGCA
Gor_I24     GCCA-AATGCA
Bop_I8      GCCA-AATGCA
Gor_I1      GCCA-AATGCA
Roc_I10     GCCA-AATGCA
Xar_I9      GCCA-AATGCA
Mpi_I2      GCCA-AATGCA
Xar_I3      GCCA-AATGCA
Bop_I9      GCCA-AATGCA
Bop_I11     GCCA-AATGCA
Cid_I7      GCCA-AATGCA
Gor_I25     GCCA-AATGCA
;
end;

when blastn to zebrafish genome, these clones below have many similar sequences. 

clone     number of hits(coverage>90%)
Roc_I1    62
Bop_I22   41
Xar_I1    61
Gor_I8    93
Mpi_I6    55
Xar_I26   90
Roc_I8    50
Bop_I5    32  
Mpi_I9    31
Bop_I1    81
Roc_I10   40
Bop_I9    28
Bop_I11   30
Cid_I7    25
